# Supplementary material for: Global, regional, and National Burden of chronic kidney disease attributable to dietary risks from 1990 to 2021
Source: Front Nutr. 2025 Mar 25;12:1555159. doi: 10.3389/fnut.2025.1555159 (PMC11975581; doi:10.3389/fnut.2025.1555159)
Supplement: Supplementary file 1 [file Table_1.xlsx]

## Sheet: Overview
Overview of supplemental tables
Supplementary Table 1. Indicators of CKD deaths and DALYs due to dietary risks in 204 countries in 1990 and 2021.
Supplementary Table 2. Global Indicators of CKD deaths and DALYs due to dietary risks across different age groups in 1990 and 2021

## Sheet: Table S1
Supplementary Table 1. Indicators of CKD deaths and DALYs due to dietary risks in 204 countries in 1990 and 2021.
	Deaths						DALYs
	(95% UI)						(95% UI)
	Number	Number	Percentage change （%）	ASR/100,000	ASR/100,000	EAPC	Number	Number	Percentage change （%）	ASR/100,000	ASR/100,000	EAPC
	-1990	-2021		-1990	-2021	(1990 - 2,021)	-1990	-2021		-1990	-2021	(1,990 - 2,021)
Afghanistan	638	953	49.37	10.44	11.79	0.45	16999	27356	60.93	248.32	266.89	0.25
	(326 to 1,068)	(435 to 1,812)		(5.29 to 17.88)	(5.49 to 21.97)	(0.39 to 0.50)	(8,652 to 27,544)	(12,657 to 49,995)		(129.71 to 404.84)	(122.52 to 497.10)	(0.20 to 0.30)
Albania	59	91	54.24	3.31	2.21	-1.23	1775	2234	25.86	86.82	53.88	-1.56
	(31 to 94)	(41 to 167)		(1.76 to 5.33)	(1.00 to 4.04)	(-1.56 to -0.90)	(969 to 2,747)	(1,046 to 3,902)		(47.58 to 133.02)	(25.46 to 93.15)	(-1.82 to -1.29)
Algeria	441	1473	234.01	5.52	5.83	0.38	11517	32085	178.59	105.63	100.5	-0.23
	(214 to 811)	(799 to 2,232)		(2.70 to 10.19)	(3.13 to 8.94)	(0.17 to 0.59)	(5,733 to 19,390)	(18,049 to 48,853)		(53.88 to 182.04)	(55.25 to 150.84)	(-0.40 to -0.06)
American Samoa	1	4	300	3.35	9.21	3.45	19	95	400	82.42	202.62	3.11
	(0 to 1)	(2 to 6)		(1.58 to 5.51)	(4.03 to 15.52)	(3.17 to 3.74)	(9 to 30)	(42 to 162)		(39.85 to 131.04)	(90.45 to 345.37)	(2.85 to 3.36)
Andorra	1	3	200	2.53	1.78	-0.76	28	67	139.29	54.26	41.61	-0.64
	(1 to 2)	(2 to 5)		(1.33 to 4.27)	(0.94 to 2.74)	(-1.00 to -0.52)	(15 to 44)	(37 to 99)		(29.18 to 83.74)	(22.79 to 61.48)	(-0.81 to -0.47)
Angola	269	740	175.09	8.81	8.55	-0.4	8440	22461	166.13	208.16	185.76	-0.67
	(138 to 415)	(394 to 1,180)		(4.70 to 13.44)	(4.63 to 13.69)	(-0.53 to -0.27)	(4,369 to 13,269)	(11,758 to 36,070)		(109.57 to 317.88)	(98.44 to 295.25)	(-0.79 to -0.55)
Antigua and Barbuda	4	10	150	6.97	10.44	2	88	235	167.05	164.99	223.01	1.64
	(2 to 5)	(6 to 14)		(4.26 to 9.50)	(6.17 to 14.69)	(1.73 to 2.27)	(55 to 120)	(146 to 325)		(104.08 to 225.42)	(137.61 to 308.72)	(1.39 to 1.89)
Argentina	2084	3247	55.81	6.96	5.58	-0.45	45042	62429	38.6	142.71	111.12	-0.56
	(1,236 to 2,948)	(1,834 to 4,723)		(4.15 to 9.82)	(3.18 to 8.12)	(-0.75 to -0.15)	(26,894 to 63,755)	(35,878 to 90,816)		(85.79 to 201.68)	(63.68 to 160.94)	(-0.79 to -0.32)
Armenia	3	46	1433.33	0.14	1.08	5.7	743	1651	122.21	27.62	39.66	0.78
	(1 to 6)	(19 to 89)		(0.06 to 0.23)	(0.44 to 2.05)	(4.45 to 6.97)	(384 to 1,175)	(754 to 2,972)		(13.77 to 43.96)	(17.89 to 70.60)	(0.39 to 1.17)
Australia	338	1078	218.93	1.85	1.99	0.83	7737	19475	151.71	40.67	40.98	0.36
	(190 to 489)	(608 to 1,539)		(1.06 to 2.69)	(1.13 to 2.83)	(0.58 to 1.08)	(4,403 to 11,228)	(11,204 to 27,658)		(23.13 to 59.31)	(23.17 to 58.87)	(0.19 to 0.54)
Austria	175	794	353.71	1.42	3.26	4.56	4747	12276	158.61	40.3	58.55	2.3
	(96 to 265)	(434 to 1,196)		(0.76 to 2.14)	(1.78 to 4.89)	(3.89 to 5.23)	(2,653 to 6,947)	(6,981 to 18,420)		(22.71 to 59.25)	(33.60 to 86.60)	(1.92 to 2.69)
Azerbaijan	48	108	125	0.97	1.16	0.4	2961	5277	78.22	56.05	50.22	-0.84
	(22 to 80)	(48 to 193)		(0.45 to 1.64)	(0.51 to 2.08)	(0.07 to 0.73)	(1,539 to 4,551)	(2,723 to 8,517)		(29.34 to 86.48)	(25.56 to 81.34)	(-1.10 to -0.58)
Bahamas	8	30	275	5.09	7.97	1.94	233	830	256.22	136.57	199	1.64
	(5 to 10)	(18 to 44)		(3.24 to 6.96)	(4.75 to 11.69)	(1.71 to 2.17)	(151 to 316)	(509 to 1,204)		(87.07 to 186.87)	(121.43 to 289.41)	(1.46 to 1.82)
Bahrain	5	27	440	4.88	5.65	0.11	157	756	381.53	93.46	98.62	-0.29
	(3 to 8)	(16 to 42)		(2.40 to 7.74)	(3.10 to 8.85)	(-0.19 to 0.42)	(84 to 237)	(431 to 1,158)		(48.70 to 142.84)	(55.23 to 154.61)	(-0.53 to -0.05)
Bangladesh	1256	3405	171.1	2.95	2.89	-0.05	41805	103696	148.05	84.41	76.53	-0.13
	(731 to 1,939)	(1,845 to 5,420)		(1.72 to 4.47)	(1.55 to 4.47)	(-0.27 to 0.17)	(23,181 to 62,754)	(55,926 to 160,906)		(47.41 to 126.83)	(41.25 to 117.89)	(-0.25 to -0.02)
Barbados	17	39	129.41	5.68	7.7	1.53	388	841	116.75	140.15	172.48	1.18
	(11 to 23)	(23 to 59)		(3.60 to 7.61)	(4.56 to 11.40)	(1.24 to 1.81)	(252 to 513)	(493 to 1,245)		(90.86 to 184.30)	(102.05 to 251.71)	(0.95 to 1.40)
Belarus	17	57	235.29	0.14	0.36	2.64	2760	3793	37.43	22.28	24.9	0.07
	(9 to 26)	(31 to 88)		(0.07 to 0.21)	(0.20 to 0.56)	(1.75 to 3.54)	(1,497 to 4,226)	(2,130 to 5,737)		(12.04 to 34.02)	(13.85 to 37.81)	(-0.25 to 0.39)
Belgium	339	659	94.4	2.12	2.05	0.51	8136	12232	50.34	52.77	47.7	0.19
	(195 to 502)	(360 to 1,012)		(1.23 to 3.13)	(1.11 to 3.15)	(0.27 to 0.76)	(4,638 to 11,999)	(6,909 to 18,345)		(30.02 to 77.94)	(27.09 to 71.59)	(0.03 to 0.36)
Belize	5	25	400	5	8.62	2.29	121	683	464.46	123.38	210.01	2.25
	(3 to 7)	(15 to 35)		(3.07 to 7.05)	(5.13 to 12.26)	(1.85 to 2.74)	(75 to 166)	(414 to 948)		(76.07 to 169.52)	(127.83 to 294.41)	(1.87 to 2.63)
Benin	146	373	155.48	8.31	8.85	0.13	3545	9825	177.15	175.88	183.07	0.05
	(78 to 215)	(199 to 578)		(4.53 to 12.38)	(4.69 to 13.64)	(0.04 to 0.23)	(1,874 to 5,281)	(5,284 to 15,078)		(92.32 to 261.30)	(98.11 to 283.26)	(-0.04 to 0.15)
Bermuda	2	6	200	3.61	3.96	0.85	52	115	121.15	83.25	88.57	0.71
	(1 to 3)	(4 to 9)		(2.23 to 5.11)	(2.39 to 5.75)	(0.57 to 1.13)	(32 to 72)	(70 to 166)		(51.73 to 115.53)	(54.14 to 126.88)	(0.48 to 0.95)
Bhutan	8	25	212.5	3.86	4.5	0.59	284	695	144.72	108.59	112.2	0.12
	(4 to 13)	(13 to 42)		(2.00 to 6.26)	(2.35 to 7.41)	(0.55 to 0.64)	(145 to 439)	(369 to 1,101)		(57.02 to 167.38)	(59.65 to 177.22)	(0.09 to 0.15)
Bolivia	285	1122	293.68	10.45	14.2	1.19	7177	25636	257.2	225.97	287.63	0.92
(Plurinational State of)	(161 to 408)	(639 to 1,710)		(5.90 to 15.06)	(8.03 to 21.53)	(1.09 to 1.30)	(4,086 to 10,401)	(14,523 to 39,485)		(129.23 to 325.50)	(164.55 to 439.54)	(0.82 to 1.01)
Bosnia and Herzegovina	93	162	74.19	2.6	2.53	-0.2	3049	3860	26.6	76.17	63.23	-0.74
	(48 to 150)	(77 to 273)		(1.36 to 4.15)	(1.20 to 4.25)	(-0.51 to 0.12)	(1,627 to 4,759)	(1,925 to 6,252)		(40.26 to 119.17)	(31.66 to 101.69)	(-1.00 to -0.47)
Botswana	25	84	236	5.87	7.21	0.84	784	2416	208.16	140.52	161.5	0.53
	(13 to 41)	(46 to 133)		(3.14 to 9.36)	(3.91 to 11.48)	(0.63 to 1.04)	(416 to 1,267)	(1,317 to 3,842)		(75.59 to 223.04)	(91.60 to 255.20)	(0.34 to 0.72)
Brazil	3998	12484	212.26	5.14	5.13	-0.02	123396	310146	151.34	133.35	123.64	-0.37
	(2,585 to 5,402)	(7,853 to 17,053)		(3.30 to 7.03)	(3.20 to 7.01)	(-0.17 to 0.13)	(77,961 to 168,005)	(193,486 to 419,476)		(83.70 to 181.15)	(76.83 to 167.39)	(-0.52 to -0.22)
Brunei Darussalam	7	19	171.43	9.29	8.5	0.36	180	503	179.44	183.55	162.41	-0.01
	(4 to 12)	(10 to 30)		(4.85 to 15.42)	(4.60 to 13.59)	(0.10 to 0.62)	(96 to 290)	(273 to 777)		(97.53 to 298.11)	(88.27 to 255.51)	(-0.18 to 0.16)
Bulgaria	197	630	219.8	2.01	4.37	3.32	6921	14892	115.17	62.06	112.59	2.49
	(104 to 296)	(326 to 994)		(1.10 to 3.04)	(2.27 to 6.84)	(2.84 to 3.81)	(3,698 to 10,193)	(7,885 to 23,140)		(33.86 to 92.07)	(58.71 to 174.63)	(2.16 to 2.83)
Burkina Faso	323	827	156.04	9.57	11.17	0.56	8345	21031	152.02	200.88	227.32	0.46
	(173 to 482)	(475 to 1,262)		(5.22 to 14.21)	(6.27 to 16.68)	(0.49 to 0.62)	(4,453 to 12,436)	(11,768 to 32,176)		(109.18 to 299.51)	(129.83 to 345.29)	(0.38 to 0.53)
Burundi	152	255	67.76	7.64	6.93	-0.74	3977	6876	72.89	169.49	143.15	-0.98
	(79 to 253)	(124 to 429)		(4.05 to 12.51)	(3.44 to 11.90)	(-0.91 to -0.58)	(2,065 to 6,528)	(3,435 to 11,480)		(88.81 to 276.71)	(71.27 to 238.38)	(-1.16 to -0.81)
Cabo Verde	9	27	200	3.75	6.32	1.33	213	593	178.4	92.54	128.9	0.74
	(5 to 13)	(13 to 42)		(2.12 to 5.46)	(3.04 to 10.00)	(1.01 to 1.65)	(119 to 303)	(305 to 934)		(51.57 to 132.88)	(65.67 to 202.66)	(0.50 to 0.98)
Cambodia	220	635	188.64	5.56	6.17	0.27	6721	17613	162.06	141.22	141.49	-0.11
	(120 to 338)	(340 to 1,017)		(3.07 to 8.38)	(3.25 to 9.55)	(0.11 to 0.43)	(3,575 to 10,213)	(9,474 to 27,974)		(76.22 to 212.93)	(75.56 to 224.21)	(-0.25 to 0.04)
Cameroon	384	1102	186.98	10.84	10.93	-0.83	10139	31861	214.24	229.19	236.48	-0.79
	(203 to 596)	(579 to 1,828)		(5.67 to 16.54)	(5.84 to 17.97)	(-1.27 to -0.40)	(5,363 to 15,725)	(16,736 to 51,917)		(121.93 to 352.03)	(126.49 to 387.63)	(-1.27 to -0.31)
Canada	519	1709	229.29	1.64	2.05	1.08	10753	29256	172.07	33.42	40.34	0.97
	(302 to 750)	(943 to 2,535)		(0.96 to 2.38)	(1.15 to 3.02)	(0.87 to 1.29)	(6,300 to 15,487)	(17,154 to 42,773)		(19.78 to 48.00)	(23.71 to 58.40)	(0.79 to 1.15)
Central African Republic	105	202	92.38	11.45	11.61	0.06	3353	6721	100.45	278.31	276.94	-0.03
	(59 to 160)	(104 to 334)		(6.58 to 17.36)	(5.92 to 18.72)	(0.01 to 0.12)	(1,856 to 5,095)	(3,556 to 10,854)		(155.23 to 416.44)	(146.25 to 444.43)	(-0.08 to 0.02)
Chad	166	375	125.9	6.77	7.97	0.38	4193	10575	152.21	149.92	175.42	0.36
	(89 to 255)	(200 to 612)		(3.75 to 10.59)	(4.32 to 12.73)	(0.22 to 0.54)	(2,320 to 6,451)	(5,789 to 17,017)		(82.68 to 227.96)	(95.19 to 280.20)	(0.19 to 0.53)
Chile	356	1237	247.47	4.02	4.67	0.93	8718	22473	157.78	88.74	87.07	0.3
	(208 to 523)	(702 to 1,896)		(2.34 to 5.91)	(2.66 to 7.16)	(0.50 to 1.37)	(5,075 to 12,928)	(12,858 to 33,966)		(51.73 to 131.56)	(49.80 to 131.20)	(-0.08 to 0.68)
China	19329	39331	103.48	3.02	2.06	-1.31	574700	988316	71.97	72.02	47.98	-1.31
	(10,882 to 29,343)	(20,107 to 61,195)		(1.74 to 4.53)	(1.05 to 3.21)	(-1.39 to -1.23)	(322,022 to 854,740)	(521,202 to 1526,441)		(40.77 to 107.15)	(25.31 to 73.67)	(-1.41 to -1.22)
Colombia	698	2198	214.9	4.58	3.91	-0.17	19407	51444	165.08	110.36	92.54	-0.33
	(400 to 1,015)	(1,167 to 3,382)		(2.59 to 6.73)	(2.08 to 5.99)	(-0.35 to 0.00)	(11,008 to 28,260)	(26,989 to 79,109)		(61.84 to 160.64)	(48.91 to 141.17)	(-0.48 to -0.18)
Comoros	12	37	208.33	7.88	9.12	0.35	333	893	168.17	171.27	187.36	0.14
	(6 to 19)	(19 to 62)		(4.13 to 12.51)	(4.68 to 15.21)	(0.28 to 0.42)	(169 to 525)	(443 to 1,496)		(89.40 to 270.11)	(95.12 to 312.24)	(0.04 to 0.24)
Congo	109	264	142.2	13	12.83	-0.22	3215	7889	145.38	298.82	279.24	-0.43
	(56 to 167)	(136 to 426)		(6.74 to 19.51)	(6.30 to 20.77)	(-0.33 to -0.10)	(1,651 to 4,983)	(4,150 to 12,851)		(154.67 to 463.00)	(143.20 to 446.87)	(-0.55 to -0.30)
Cook Islands	0	1	Inf	2.14	3.03	1.14	7	18	157.14	54.9	72.28	0.95
	(0 to 0)	(0 to 1)		(1.11 to 3.35)	(1.50 to 4.84)	(1.03 to 1.24)	(4 to 10)	(9 to 29)		(30.16 to 83.96)	(37.56 to 114.68)	(0.87 to 1.03)
Costa Rica	63	366	480.95	3.82	6.57	1.89	1920	9000	368.75	106.4	162.78	1.46
	(37 to 93)	(199 to 562)		(2.21 to 5.57)	(3.58 to 10.08)	(1.48 to 2.30)	(1,107 to 2,815)	(4,858 to 13,659)		(61.04 to 154.76)	(88.13 to 246.94)	(1.14 to 1.79)
Coted'Ivoire	248	778	213.71	8.15	8.68	0.11	7693	23286	202.69	180.12	190.73	0.09
	(134 to 377)	(418 to 1,211)		(4.44 to 12.12)	(4.73 to 13.54)	(-0.03 to 0.24)	(4,111 to 11,753)	(12,524 to 36,134)		(98.08 to 273.01)	(103.55 to 295.94)	(-0.04 to 0.21)
Croatia	133	334	151.13	2.49	3.31	1.13	3751	6451	71.98	65.37	70.34	0.31
	(68 to 207)	(161 to 551)		(1.28 to 3.90)	(1.60 to 5.42)	(0.81 to 1.45)	(1,951 to 5,783)	(3,098 to 10,362)		(33.87 to 101.59)	(33.96 to 111.88)	(0.11 to 0.52)
Cuba	206	651	216.02	2.1	3.21	1.8	6149	14526	136.23	60.09	77.36	1.08
	(131 to 277)	(407 to 914)		(1.34 to 2.84)	(2.00 to 4.49)	(1.57 to 2.03)	(3,881 to 8,356)	(8,896 to 20,473)		(37.85 to 81.77)	(47.84 to 108.83)	(0.91 to 1.26)
Cyprus	32	64	100	7.54	4.1	-2.09	628	1231	96.02	111.64	68.25	-1.67
	(17 to 51)	(34 to 97)		(4.02 to 11.82)	(2.24 to 6.19)	(-2.40 to -1.79)	(336 to 959)	(660 to 1,804)		(59.82 to 170.53)	(38.03 to 100.54)	(-1.90 to -1.43)
Czechia	308	409	32.79	2.25	1.74	-0.66	9280	9932	7.03	69.27	46.87	-1.08
	(157 to 475)	(212 to 653)		(1.16 to 3.49)	(0.90 to 2.78)	(-0.86 to -0.46)	(4,839 to 14,000)	(5,248 to 15,421)		(36.31 to 104.71)	(24.85 to 72.32)	(-1.22 to -0.94)
Democratic People's Republic of Korea	328	726	121.34	2.54	2.4	-0.09	10285	20584	100.14	65.7	63.6	-0.14
	(172 to 523)	(391 to 1,152)		(1.33 to 4.20)	(1.30 to 3.85)	(-0.23 to 0.05)	(5,655 to 16,180)	(11,185 to 31,815)		(36.18 to 102.11)	(35.31 to 98.49)	(-0.27 to -0.01)
Democratic Republic of the Congo	1181	2964	150.97	10.04	10.33	-0.08	36378	89753	146.72	231.25	233.94	-0.16
	(677 to 1,821)	(1,655 to 4,614)		(5.73 to 15.39)	(5.68 to 16.14)	(-0.16 to -0.01)	(21,309 to 55,003)	(49,806 to 138,947)		(133.99 to 349.92)	(131.31 to 363.45)	(-0.23 to -0.08)
Denmark	104	379	264.42	1.17	2.65	2.69	3234	6730	108.1	39.66	52.99	0.79
	(60 to 152)	(220 to 562)		(0.68 to 1.73)	(1.53 to 3.97)	(2.52 to 2.85)	(1,905 to 4,650)	(3,863 to 9,933)		(23.34 to 57.34)	(30.63 to 79.47)	(0.66 to 0.92)
Djibouti	7	46	557.14	6.98	10.38	1.26	201	1269	531.34	149.31	209.02	1.04
	(3 to 11)	(24 to 79)		(3.71 to 11.24)	(5.41 to 17.73)	(1.13 to 1.38)	(101 to 329)	(649 to 2,143)		(78.14 to 245.35)	(110.44 to 355.05)	(0.90 to 1.19)
Dominica	3	6	100	5.65	8.1	1.37	74	152	105.41	127.79	186.49	1.48
	(2 to 5)	(4 to 10)		(3.34 to 8.41)	(4.73 to 12.29)	(1.30 to 1.44)	(44 to 109)	(91 to 228)		(75.91 to 186.07)	(110.81 to 277.17)	(1.37 to 1.59)
Dominican Republic	130	469	260.77	4.07	4.77	1.21	3781	12221	223.22	96.99	118.64	1.24
	(79 to 186)	(255 to 730)		(2.44 to 5.89)	(2.57 to 7.43)	(0.95 to 1.46)	(2,282 to 5,340)	(6,769 to 18,802)		(59.14 to 136.93)	(65.06 to 182.26)	(1.07 to 1.41)
Ecuador	266	1512	468.42	5.62	9.87	1.93	6578	33359	407.13	121.9	206	1.68
	(164 to 377)	(855 to 2,345)		(3.49 to 7.98)	(5.67 to 15.12)	(0.98 to 2.89)	(4,073 to 9,101)	(18,429 to 54,200)		(75.53 to 170.09)	(115.34 to 332.32)	(0.79 to 2.58)
Egypt	1145	2295	100.44	6.27	5.07	-0.43	28750	60046	108.86	119.3	101.03	-0.34
	(594 to 1,963)	(1,191 to 3,968)		(3.17 to 10.58)	(2.53 to 8.51)	(-0.62 to -0.24)	(15,291 to 47,093)	(30,400 to 102,261)		(62.55 to 199.43)	(52.11 to 171.62)	(-0.51 to -0.16)
El Salvador	171	984	475.44	5.9	15.38	3.11	4746	23254	389.97	154.55	377.06	2.96
	(95 to 279)	(526 to 1,597)		(3.27 to 9.68)	(8.21 to 25.06)	(2.64 to 3.58)	(2,656 to 7,283)	(12,299 to 37,767)		(86.03 to 237.51)	(198.88 to 612.51)	(2.55 to 3.38)
Equatorial Guinea	16	50	212.5	10.45	12.33	0.67	489	1531	213.09	248.99	265.22	0.27
	(9 to 25)	(24 to 86)		(6.01 to 15.80)	(5.47 to 20.98)	(0.23 to 1.11)	(272 to 743)	(792 to 2,650)		(141.92 to 377.86)	(131.89 to 442.98)	(-0.17 to 0.71)
Eritrea	55	157	185.45	6.53	7.95	0.67	1770	4506	154.58	151.63	165.93	0.31
	(27 to 95)	(75 to 287)		(3.41 to 11.04)	(4.02 to 14.26)	(0.60 to 0.73)	(881 to 3,027)	(2,154 to 7,967)		(77.58 to 256.26)	(80.78 to 295.05)	(0.27 to 0.36)
Estonia	23	115	400	1.15	3.54	3.13	1037	2356	127.19	52.84	85.96	1.12
	(13 to 34)	(70 to 162)		(0.64 to 1.71)	(2.12 to 5.02)	(2.47 to 3.80)	(586 to 1,510)	(1,367 to 3,347)		(29.51 to 77.28)	(49.53 to 124.01)	(0.69 to 1.55)
Eswatini	20	58	190	8.72	12.03	1.43	594	1782	200	200.76	291.23	1.51
	(11 to 31)	(30 to 97)		(4.88 to 13.35)	(6.51 to 19.31)	(0.82 to 2.04)	(322 to 895)	(930 to 3,082)		(110.36 to 302.31)	(152.69 to 483.05)	(0.88 to 2.15)
Ethiopia	2240	3490	55.8	14.47	9.89	-1.71	58745	81180	38.19	307.29	194.25	-1.98
	(1,267 to 3,336)	(2,004 to 5,439)		(8.39 to 21.17)	(5.65 to 15.23)	(-1.92 to -1.50)	(32,625 to 86,675)	(46,652 to 124,245)		(176.33 to 452.28)	(112.42 to 302.35)	(-2.21 to -1.76)
Fiji	11	46	318.18	3.82	7.67	1.77	370	1264	241.62	99.4	171.55	1.42
	(5 to 19)	(21 to 77)		(1.85 to 6.47)	(3.61 to 12.48)	(1.40 to 2.14)	(187 to 596)	(599 to 2,153)		(51.18 to 159.91)	(81.96 to 282.98)	(1.15 to 1.68)
Finland	57	181	217.54	0.79	1.06	1.51	2208	4115	86.37	31.57	30.73	0.35
	(31 to 83)	(89 to 273)		(0.44 to 1.15)	(0.52 to 1.60)	(1.25 to 1.77)	(1,237 to 3,142)	(2,229 to 6,087)		(17.51 to 45.56)	(16.81 to 46.20)	(0.19 to 0.52)
France	1745	3959	126.88	1.94	1.87	0.4	34249	65586	91.5	40.07	39.8	0.13
	(1,027 to 2,473)	(2,330 to 5,730)		(1.16 to 2.74)	(1.11 to 2.70)	(0.21 to 0.59)	(20,116 to 48,494)	(39,633 to 94,909)		(23.40 to 56.85)	(23.78 to 57.81)	(0.06 to 0.21)
Gabon	47	115	144.68	9.62	14.23	1.2	1208	3099	156.54	214.97	296.43	0.97
	(25 to 70)	(52 to 189)		(5.16 to 14.31)	(6.28 to 22.90)	(1.00 to 1.39)	(657 to 1,808)	(1,502 to 5,114)		(117.88 to 323.46)	(141.96 to 478.87)	(0.77 to 1.17)
Gambia	25	96	284	8.86	11.49	0.71	691	2541	267.73	191.44	245.13	0.64
	(14 to 37)	(52 to 147)		(5.00 to 12.94)	(6.19 to 17.72)	(0.61 to 0.80)	(373 to 1,034)	(1,397 to 3,941)		(106.16 to 281.93)	(133.74 to 375.50)	(0.51 to 0.76)
Georgia	36	144	300	0.59	2.39	4.67	3009	5021	66.87	50.05	89.83	2.03
	(17 to 61)	(66 to 230)		(0.27 to 0.99)	(1.09 to 3.81)	(3.97 to 5.37)	(1,569 to 4,570)	(2,550 to 7,667)		(26.20 to 76.48)	(45.85 to 136.88)	(1.65 to 2.41)
Germany	2608	8322	219.1	1.93	3.2	2.9	68510	133133	94.33	54.01	60.89	0.92
	(1,515 to 3,796)	(4,367 to 12,496)		(1.12 to 2.81)	(1.70 to 4.82)	(2.42 to 3.37)	(39,947 to 100,127)	(73,328 to 197,243)		(31.14 to 78.09)	(33.92 to 89.40)	(0.71 to 1.14)
Ghana	303	1192	293.4	6.17	9.12	1.47	8438	31666	275.28	133.04	186.47	1.28
	(166 to 483)	(634 to 1,895)		(3.45 to 9.58)	(4.87 to 14.40)	(1.37 to 1.57)	(4,462 to 13,365)	(16,829 to 49,707)		(72.82 to 209.61)	(98.99 to 296.10)	(1.18 to 1.37)
Greece	383	983	156.66	2.81	2.87	-0.42	7006	15042	114.7	48.65	53.37	0.11
	(166 to 653)	(497 to 1,566)		(1.26 to 4.77)	(1.44 to 4.62)	(-1.46 to 0.63)	(3,153 to 12,044)	(7,575 to 24,377)		(22.24 to 82.11)	(26.29 to 86.14)	(-0.56 to 0.79)
Greenland	1	2	100	3.02	3.01	0.44	20	40	100	64.33	62.99	0.32
	(0 to 1)	(1 to 2)		(1.81 to 4.38)	(1.62 to 4.54)	(0.28 to 0.60)	(12 to 28)	(22 to 60)		(37.92 to 91.57)	(35.33 to 94.39)	(0.19 to 0.44)
Grenada	6	14	133.33	8.29	13.18	1.86	147	353	140.14	214.35	310.64	1.65
	(4 to 9)	(8 to 20)		(5.01 to 11.49)	(7.77 to 18.70)	(1.59 to 2.13)	(89 to 204)	(224 to 502)		(131.51 to 297.87)	(193.44 to 436.61)	(1.46 to 1.84)
Guam	3	8	166.67	4.82	3.85	0.19	74	232	213.51	104.18	111.35	0.91
	(2 to 4)	(5 to 13)		(2.82 to 7.28)	(2.26 to 5.75)	(-0.16 to 0.54)	(44 to 111)	(136 to 345)		(61.15 to 154.64)	(65.35 to 167.78)	(0.67 to 1.15)
Guatemala	195	1120	474.36	7.29	10.76	2.14	5457	30519	459.26	161.24	268.12	2.59
	(116 to 282)	(610 to 1,723)		(4.29 to 10.32)	(5.91 to 16.63)	(1.71 to 2.57)	(3,258 to 7,855)	(16,455 to 47,134)		(95.27 to 229.81)	(144.75 to 414.71)	(2.14 to 3.04)
Guinea	166	337	103.01	5.85	6.88	0.66	4238	9227	117.72	129.1	153.77	0.67
	(88 to 256)	(173 to 548)		(3.11 to 9.18)	(3.56 to 10.99)	(0.55 to 0.76)	(2,289 to 6,564)	(4,953 to 14,720)		(69.91 to 200.05)	(81.03 to 247.96)	(0.58 to 0.76)
Guinea-Bissau	38	64	68.42	11.59	11.05	-0.19	1116	2020	81	268.74	248.33	-0.3
	(21 to 59)	(35 to 102)		(6.36 to 17.43)	(6.08 to 17.27)	(-0.22 to -0.15)	(601 to 1,699)	(1,096 to 3,200)		(146.27 to 408.96)	(135.37 to 389.44)	(-0.33 to -0.27)
Guyana	28	81	189.29	8.06	13.45	2.69	848	2304	171.7	203.72	341.02	2.65
	(18 to 39)	(48 to 122)		(4.95 to 11.18)	(8.04 to 20.35)	(2.33 to 3.05)	(537 to 1,153)	(1,375 to 3,467)		(127.92 to 279.39)	(204.36 to 508.19)	(2.32 to 2.99)
Haiti	204	523	156.37	7.1	8.03	0.6	6490	16790	158.71	186.4	207.63	0.57
	(110 to 370)	(240 to 1,100)		(3.80 to 13.64)	(3.75 to 17.16)	(0.53 to 0.67)	(3,636 to 11,096)	(8,250 to 33,530)		(102.70 to 325.11)	(99.28 to 417.20)	(0.50 to 0.64)
Honduras	50	307	514	2.73	5.44	2.48	1803	8826	389.52	84.46	137.71	1.81
	(27 to 79)	(157 to 497)		(1.51 to 4.32)	(2.82 to 8.71)	(2.21 to 2.76)	(999 to 2,813)	(4,640 to 13,877)		(46.90 to 130.13)	(72.70 to 215.72)	(1.63 to 1.98)
Hungary	265	629	137.36	1.9	2.88	2.36	8681	12905	48.66	62.04	65.23	0.75
	(138 to 396)	(325 to 999)		(1.00 to 2.83)	(1.50 to 4.56)	(2.04 to 2.69)	(4,719 to 12,804)	(6,771 to 20,252)		(33.94 to 92.06)	(35.16 to 102.01)	(0.52 to 0.99)
Iceland	3	10	233.33	0.98	1.41	1.67	88	206	134.09	29.79	33.69	0.55
	(2 to 4)	(6 to 15)		(0.61 to 1.39)	(0.78 to 2.05)	(1.50 to 1.84)	(51 to 124)	(119 to 302)		(17.42 to 42.21)	(19.19 to 49.28)	(0.45 to 0.65)
India	11683	37623	222.03	2.92	3.5	0.52	434493	1226738	182.34	90.1	101.71	0.35
	(6,520 to 16,964)	(20,276 to 58,300)		(1.63 to 4.21)	(1.88 to 5.38)	(0.37 to 0.66)	(239,796 to 653,267)	(675,242 to 1887,889)		(49.23 to 134.23)	(55.62 to 155.58)	(0.31 to 0.40)
Indonesia	4581	12850	180.51	5.14	6.26	0.65	150740	387947	157.36	142.78	157.54	0.34
	(2,639 to 6,868)	(7,462 to 19,873)		(2.97 to 7.70)	(3.59 to 9.68)	(0.56 to 0.75)	(83,240 to 222,670)	(220,340 to 597,839)		(79.98 to 213.71)	(90.00 to 246.44)	(0.28 to 0.39)
Iran	481	1203	150.1	2.51	1.8	-1.25	13461	27458	103.98	54.47	36.15	-1.44
(Islamic Republic of)	(256 to 749)	(628 to 1,841)		(1.32 to 3.93)	(0.92 to 2.73)	(-1.54 to -0.95)	(7,466 to 19,910)	(14,983 to 42,574)		(30.14 to 82.13)	(19.48 to 55.32)	(-1.73 to -1.14)
Iraq	390	1212	210.77	5.2	6.46	0.07	10176	31404	208.61	121.94	132.88	-0.3
	(207 to 604)	(618 to 1,992)		(2.77 to 8.06)	(3.32 to 10.38)	(-0.12 to 0.25)	(5,399 to 15,929)	(16,054 to 51,560)		(64.67 to 189.74)	(68.80 to 216.68)	(-0.46 to -0.14)
Ireland	76	151	98.68	2	1.73	0.19	2339	3843	64.3	58.62	48.01	-0.44
	(43 to 109)	(85 to 223)		(1.17 to 2.86)	(0.98 to 2.56)	(-0.02 to 0.39)	(1,330 to 3,405)	(2,246 to 5,626)		(33.19 to 84.85)	(28.02 to 70.81)	(-0.53 to -0.35)
Israel	123	315	156.1	2.94	2.17	-0.16	2398	5342	122.77	52.54	40.96	-0.21
	(66 to 205)	(151 to 530)		(1.52 to 4.90)	(1.06 to 3.68)	(-0.62 to 0.30)	(1,244 to 3,946)	(2,618 to 9,140)		(27.00 to 85.40)	(20.30 to 70.17)	(-0.55 to 0.13)
Italy	1472	3656	148.37	1.7	1.74	0.06	35180	58602	66.58	40.52	35.08	-0.52
	(788 to 2,313)	(1,941 to 5,513)		(0.92 to 2.68)	(0.92 to 2.62)	(-0.13 to 0.25)	(18,801 to 53,268)	(31,642 to 86,671)		(21.54 to 61.31)	(18.94 to 52.16)	(-0.65 to -0.38)
Jamaica	100	211	111	5.44	6.5	0.13	2128	5105	139.9	118.59	162.8	0.71
	(58 to 140)	(121 to 326)		(3.17 to 7.54)	(3.72 to 10.08)	(-0.46 to 0.72)	(1,260 to 2,934)	(2,977 to 7,609)		(70.73 to 163.27)	(94.15 to 242.52)	(0.16 to 1.26)
Japan	5059	12080	138.78	3.26	2.14	-1.55	122531	204381	66.8	74.39	49.92	-1.4
	(2,792 to 7,642)	(6,538 to 18,862)		(1.80 to 4.95)	(1.17 to 3.33)	(-1.67 to -1.42)	(68,463 to 180,456)	(110,065 to 315,125)		(41.76 to 109.81)	(27.22 to 74.37)	(-1.50 to -1.31)
Jordan	54	314	481.48	5.27	5.68	0.05	1460	8004	448.22	111.37	111.91	-0.22
	(29 to 82)	(181 to 464)		(2.72 to 8.05)	(3.16 to 8.48)	(-0.23 to 0.32)	(787 to 2,194)	(4,556 to 12,110)		(59.98 to 169.02)	(64.26 to 164.91)	(-0.50 to 0.07)
Kazakhstan	149	335	124.83	1.13	2.14	1.38	10224	13247	29.57	76.76	75.17	-0.66
	(79 to 232)	(165 to 561)		(0.60 to 1.75)	(1.03 to 3.59)	(0.98 to 1.78)	(5,595 to 15,223)	(7,009 to 20,607)		(42.23 to 115.60)	(39.13 to 117.90)	(-0.96 to -0.35)
Kenya	376	1431	280.59	5.61	8.24	1.51	9497	37057	290.2	117.62	167.02	1.4
	(197 to 612)	(776 to 2,223)		(2.94 to 9.08)	(4.50 to 12.73)	(1.42 to 1.60)	(4,926 to 15,521)	(20,666 to 57,825)		(62.92 to 190.36)	(92.17 to 257.91)	(1.31 to 1.49)
Kiribati	1	3	200	3.24	4.61	0.99	32	80	150	84.53	110.62	0.74
	(1 to 2)	(1 to 5)		(1.69 to 5.21)	(2.04 to 8.14)	(0.77 to 1.21)	(17 to 49)	(39 to 140)		(45.39 to 132.26)	(52.87 to 190.29)	(0.57 to 0.91)
Kuwait	20	53	165	4.21	2.36	-1.8	620	1476	138.06	88.71	47.67	-1.86
	(11 to 30)	(27 to 87)		(2.25 to 6.25)	(1.20 to 3.84)	(-2.01 to -1.59)	(343 to 907)	(782 to 2,316)		(49.27 to 129.86)	(24.47 to 76.08)	(-2.04 to -1.69)
Kyrgyzstan	21	63	200	0.65	1.35	0.74	1815	3319	82.87	57.11	62.82	-0.58
	(10 to 33)	(31 to 104)		(0.31 to 1.06)	(0.66 to 2.20)	(-0.10 to 1.58)	(1,013 to 2,751)	(1,825 to 4,985)		(32.00 to 87.06)	(34.65 to 95.21)	(-1.05 to -0.11)
Lao People's Democratic Republic	215	355	65.12	11.7	9.05	-1.06	6284	9756	55.25	290.81	205.45	-1.38
	(114 to 325)	(179 to 600)		(6.31 to 17.74)	(4.55 to 14.79)	(-1.14 to -0.98)	(3,341 to 9,525)	(4,920 to 16,582)		(156.03 to 437.40)	(104.77 to 345.32)	(-1.46 to -1.29)
Latvia	18	74	311.11	0.53	1.71	3.81	1288	2255	75.08	37.84	60.34	1.34
	(10 to 27)	(40 to 113)		(0.29 to 0.80)	(0.91 to 2.61)	(3.35 to 4.28)	(730 to 1,878)	(1,289 to 3,316)		(21.33 to 55.30)	(33.86 to 90.36)	(1.15 to 1.52)
Lebanon	31	162	422.58	1.78	2.47	1.6	771	3021	291.83	36.88	48.14	1.39
	(15 to 58)	(84 to 265)		(0.87 to 3.18)	(1.28 to 4.05)	(1.35 to 1.85)	(357 to 1,413)	(1,635 to 4,899)		(17.57 to 66.26)	(26.14 to 78.36)	(1.13 to 1.64)
Lesotho	34	101	197.06	4.69	11.06	3.74	927	2879	210.57	111.33	260.97	3.62
	(19 to 53)	(53 to 165)		(2.57 to 7.24)	(5.88 to 17.60)	(3.27 to 4.22)	(530 to 1,395)	(1,494 to 4,656)		(64.53 to 168.15)	(137.15 to 419.05)	(3.15 to 4.09)
Liberia	103	206	100	10.72	11.8	0.53	2661	5993	125.22	229	252.55	0.54
	(56 to 157)	(110 to 325)		(5.91 to 15.99)	(6.15 to 18.91)	(0.27 to 0.79)	(1,462 to 4,098)	(3,253 to 9,471)		(127.80 to 353.63)	(136.54 to 397.17)	(0.26 to 0.81)
Libya	62	320	416.13	3.66	7.16	2.8	1551	8172	426.89	79.96	150.57	2.52
	(34 to 98)	(163 to 512)		(1.97 to 5.89)	(3.60 to 11.48)	(2.62 to 2.97)	(873 to 2,376)	(4,124 to 13,325)		(44.12 to 125.60)	(79.34 to 240.47)	(2.38 to 2.66)
Lithuania	21	80	280.95	0.48	1.32	2.05	1646	2868	74.24	37.77	54.19	0.69
	(11 to 32)	(44 to 121)		(0.26 to 0.73)	(0.72 to 2.03)	(1.55 to 2.55)	(931 to 2,446)	(1,612 to 4,329)		(21.20 to 55.95)	(30.14 to 82.91)	(0.47 to 0.90)
Luxembourg	13	32	146.15	2.57	2.49	0.25	325	603	85.54	61.44	53.91	-0.23
	(8 to 19)	(17 to 49)		(1.48 to 3.71)	(1.33 to 3.80)	(-0.01 to 0.51)	(197 to 468)	(343 to 885)		(36.95 to 88.51)	(31.10 to 78.94)	(-0.39 to -0.07)
Madagascar	239	515	115.48	5.74	6.3	0.34	6390	15119	136.6	126.7	135.54	0.27
	(123 to 394)	(266 to 845)		(2.97 to 9.40)	(3.23 to 10.20)	(0.27 to 0.42)	(3,300 to 10,633)	(7,692 to 24,831)		(64.78 to 207.83)	(71.07 to 219.37)	(0.20 to 0.34)
Malawi	278	634	128.06	9.07	10.71	0.36	7592	16946	123.21	198.38	227.89	0.23
	(139 to 445)	(336 to 1,013)		(4.68 to 14.41)	(5.70 to 17.20)	(0.15 to 0.57)	(3,764 to 11,949)	(8,786 to 26,860)		(100.01 to 313.06)	(120.60 to 362.23)	(-0.01 to 0.48)
Malaysia	595	1956	228.74	6.94	7.72	0.17	16819	50923	202.77	176.27	179.45	-0.07
	(353 to 845)	(1,135 to 2,965)		(4.04 to 9.95)	(4.51 to 11.68)	(-0.00 to 0.34)	(10,055 to 24,473)	(28,902 to 76,088)		(104.87 to 255.72)	(101.85 to 270.30)	(-0.20 to 0.05)
Maldives	9	20	122.22	13	6.93	-2.39	277	484	74.73	300.57	139.05	-2.89
	(5 to 14)	(10 to 31)		(7.17 to 20.48)	(3.63 to 10.87)	(-2.58 to -2.19)	(157 to 407)	(256 to 776)		(169.97 to 451.03)	(73.05 to 218.55)	(-3.10 to -2.67)
Mali	277	603	117.69	9.29	9.03	0.03	7526	16266	116.13	196.88	186.41	-0.08
	(152 to 416)	(323 to 936)		(5.07 to 13.95)	(4.84 to 13.63)	(-0.10 to 0.15)	(4,152 to 11,410)	(8,811 to 25,156)		(108.30 to 296.39)	(101.65 to 283.69)	(-0.22 to 0.05)
Malta	11	27	145.45	2.8	2.32	-0.39	268	536	100	65.72	54.61	-0.47
	(6 to 15)	(14 to 41)		(1.58 to 4.04)	(1.22 to 3.54)	(-0.63 to -0.14)	(153 to 386)	(290 to 813)		(37.35 to 95.33)	(29.34 to 83.28)	(-0.64 to -0.31)
Marshall Islands	0	2	Inf	3.39	6.53	2.2	14	54	285.71	86.49	153.53	1.94
	(0 to 1)	(0 to 5)		(1.45 to 6.47)	(1.49 to 18.36)	(2.05 to 2.35)	(6 to 27)	(15 to 140)		(39.63 to 161.25)	(43.56 to 394.75)	(1.80 to 2.07)
Mauritania	95	200	110.53	11.35	11.23	-0.35	2389	4743	98.53	242.14	224.16	-0.56
	(54 to 143)	(104 to 323)		(6.36 to 16.98)	(5.83 to 18.14)	(-0.53 to -0.17)	(1,321 to 3,598)	(2,554 to 7,599)		(135.96 to 365.10)	(120.13 to 356.18)	(-0.72 to -0.39)
Mauritius	77	355	361.04	11.81	19.9	1.87	2068	8370	304.74	277.92	455.36	1.81
	(44 to 109)	(206 to 514)		(6.82 to 16.86)	(11.54 to 28.83)	(1.50 to 2.25)	(1,205 to 2,896)	(4,894 to 12,209)		(161.07 to 389.87)	(266.72 to 656.57)	(1.43 to 2.19)
Mexico	2675	13134	390.99	7.66	10.76	1.81	73045	354171	384.87	170.36	273.2	2.14
	(1,622 to 3,830)	(7,417 to 19,303)		(4.57 to 11.15)	(6.09 to 15.76)	(1.22 to 2.39)	(44,664 to 103,166)	(206,799 to 521,737)		(104.15 to 240.18)	(158.47 to 401.65)	(1.55 to 2.72)
Micronesia	2	4	100	4.25	6.56	1.48	50	111	122	103.56	152.45	1.34
(Federated States of)	(1 to 3)	(2 to 7)		(1.96 to 8.04)	(3.00 to 11.38)	(1.23 to 1.73)	(25 to 83)	(55 to 188)		(50.50 to 179.70)	(75.79 to 258.51)	(1.14 to 1.53)
Monaco	1	2	100	1.15	1.63	1.39	23	40	73.91	32.54	38.55	0.7
	(0 to 2)	(1 to 3)		(0.56 to 1.86)	(0.74 to 2.68)	(1.10 to 1.68)	(12 to 37)	(19 to 64)		(16.98 to 51.95)	(18.20 to 64.17)	(0.55 to 0.85)
Mongolia	43	74	72.09	4.23	3.53	-1.07	1807	3268	80.85	159.11	128.41	-1.05
	(22 to 65)	(39 to 114)		(2.08 to 6.39)	(1.86 to 5.46)	(-1.23 to -0.91)	(980 to 2,684)	(1,813 to 4,836)		(86.41 to 236.63)	(69.95 to 189.16)	(-1.18 to -0.91)
Montenegro	19	35	84.21	3.19	4.01	0.69	475	724	52.42	77.07	79.92	-0.05
	(10 to 30)	(16 to 64)		(1.69 to 5.11)	(1.83 to 7.33)	(0.30 to 1.08)	(258 to 747)	(336 to 1,278)		(42.00 to 120.77)	(37.19 to 139.55)	(-0.27 to 0.18)
Morocco	561	1320	135.29	4.42	4.54	0.14	14241	30250	112.41	99.31	91.3	-0.24
	(262 to 1,087)	(693 to 2,042)		(2.03 to 9.09)	(2.34 to 7.02)	(-0.19 to 0.48)	(6,798 to 24,577)	(16,101 to 46,720)		(47.12 to 176.04)	(47.97 to 139.52)	(-0.56 to 0.07)
Mozambique	287	750	161.32	6.34	8.89	1.49	8026	21763	171.16	137.51	189.73	1.43
	(139 to 477)	(371 to 1,266)		(3.20 to 10.57)	(4.54 to 14.82)	(1.34 to 1.63)	(3,953 to 12,933)	(10,745 to 36,090)		(67.10 to 223.87)	(93.56 to 317.58)	(1.27 to 1.58)
Myanmar	1480	2665	80.07	7.19	6.28	-0.72	45265	71373	57.68	186.39	147.35	-1.02
	(851 to 2,295)	(1,481 to 4,259)		(4.22 to 11.09)	(3.47 to 9.95)	(-0.81 to -0.63)	(25,353 to 71,381)	(39,554 to 111,935)		(105.80 to 292.33)	(80.67 to 230.57)	(-1.11 to -0.93)
Namibia	29	75	158.62	5.74	6.65	0.25	895	2158	141.12	139.33	153.55	0.04
	(16 to 47)	(40 to 116)		(3.13 to 9.05)	(3.52 to 10.21)	(-0.06 to 0.56)	(487 to 1,420)	(1,178 to 3,351)		(76.45 to 217.53)	(82.86 to 233.91)	(-0.27 to 0.35)
Nauru	0	0	NA	4.55	7.5	1.41	5	11	120	112.75	179.27	1.35
	(0 to 0)	(0 to 1)		(2.13 to 9.28)	(3.59 to 14.44)	(1.29 to 1.54)	(3 to 9)	(5 to 18)		(56.19 to 212.07)	(88.99 to 327.60)	(1.21 to 1.48)
Nepal	243	790	225.1	3.01	3.91	1.11	9863	26525	168.93	99.61	113.02	0.41
	(131 to 383)	(422 to 1,271)		(1.67 to 4.67)	(2.17 to 6.25)	(0.80 to 1.43)	(5,454 to 15,223)	(15,086 to 40,449)		(55.18 to 152.41)	(64.68 to 173.28)	(0.19 to 0.63)
Netherlands	280	981	250.36	1.38	2.38	2.07	7225	17198	138.03	36.26	46.95	0.95
	(161 to 413)	(569 to 1,425)		(0.79 to 2.05)	(1.38 to 3.45)	(1.68 to 2.46)	(4,170 to 10,310)	(9,914 to 24,824)		(20.79 to 51.82)	(27.16 to 67.76)	(0.72 to 1.18)
New Zealand	60	201	235	1.58	2.2	1.32	1528	4160	172.25	40.11	49.81	0.92
	(35 to 85)	(114 to 290)		(0.93 to 2.25)	(1.25 to 3.17)	(0.88 to 1.76)	(895 to 2,202)	(2,432 to 6,028)		(23.48 to 57.77)	(29.25 to 71.96)	(0.58 to 1.26)
Nicaragua	104	673	547.12	7.22	14.24	2.79	3261	19753	505.73	196.12	379.74	2.66
	(56 to 162)	(355 to 1,059)		(3.84 to 11.19)	(7.61 to 22.21)	(2.34 to 3.23)	(1,727 to 5,000)	(10,272 to 30,893)		(107.09 to 299.76)	(200.66 to 595.50)	(2.25 to 3.07)
Niger	161	424	163.35	7.49	6.81	-0.34	4805	12100	151.82	167.98	145.37	-0.53
	(88 to 243)	(230 to 677)		(4.27 to 11.26)	(3.71 to 10.88)	(-0.43 to -0.26)	(2,631 to 7,213)	(6,621 to 19,162)		(94.90 to 249.75)	(80.57 to 229.64)	(-0.63 to -0.42)
Nigeria	2235	4876	118.17	6.26	6.88	0.3	59829	139966	133.94	138.37	149.47	0.28
	(1,228 to 3,304)	(2,579 to 7,411)		(3.45 to 9.37)	(3.61 to 10.46)	(0.24 to 0.35)	(32,529 to 88,266)	(73,907 to 221,318)		(76.67 to 204.80)	(78.49 to 228.58)	(0.22 to 0.34)
Niue	0	0	NA	3.89	7.93	2.27	2	4	100	96.24	174.81	1.87
	(0 to 0)	(0 to 0)		(2.02 to 6.73)	(3.05 to 15.51)	(2.14 to 2.40)	(1 to 4)	(2 to 7)		(51.86 to 164.20)	(71.38 to 338.94)	(1.78 to 1.97)
North Macedonia	39	78	100	2.32	2.85	0.57	1263	2102	66.43	68.95	68.89	-0.06
	(20 to 63)	(35 to 141)		(1.16 to 3.78)	(1.30 to 5.06)	(0.21 to 0.92)	(667 to 1,984)	(977 to 3,556)		(36.34 to 109.60)	(32.47 to 116.89)	(-0.26 to 0.15)
Northern Mariana Islands	1	2	100	4.61	5.65	0.7	19	63	231.58	105.06	125.78	0.69
	(0 to 1)	(1 to 4)		(1.90 to 7.46)	(2.52 to 9.31)	(0.49 to 0.90)	(9 to 31)	(30 to 106)		(46.56 to 165.04)	(60.16 to 204.07)	(0.50 to 0.88)
Norway	76	220	189.47	0.98	1.75	2.28	2511	4468	77.94	36.99	42.33	0.59
	(45 to 108)	(126 to 313)		(0.58 to 1.39)	(1.01 to 2.50)	(1.96 to 2.60)	(1,478 to 3,588)	(2,631 to 6,331)		(21.71 to 53.99)	(24.67 to 60.80)	(0.46 to 0.73)
Oman	17	74	335.29	3.05	4.96	2.34	494	2174	340.08	68.75	100.82	1.92
	(9 to 28)	(42 to 115)		(1.63 to 4.94)	(2.77 to 7.72)	(1.90 to 2.78)	(263 to 762)	(1,254 to 3,313)		(36.72 to 108.91)	(57.68 to 154.57)	(1.61 to 2.24)
Pakistan	2236	6781	203.26	4.45	6.36	1.01	67554	222060	228.71	117.84	166.44	0.97
	(1,210 to 3,368)	(3,617 to 10,417)		(2.42 to 6.60)	(3.37 to 9.71)	(0.80 to 1.22)	(37,631 to 104,278)	(122,261 to 334,062)		(65.48 to 180.30)	(90.55 to 251.59)	(0.81 to 1.14)
Palau	0	1	Inf	3.59	6.45	2.13	9	30	233.33	88.29	142.12	1.7
	(0 to 0)	(0 to 2)		(1.75 to 5.59)	(3.03 to 10.70)	(1.96 to 2.29)	(4 to 13)	(15 to 49)		(45.54 to 133.04)	(68.63 to 228.82)	(1.57 to 1.84)
Palestine	66	124	87.88	9.21	6.83	-1.23	1487	2938	97.58	179.16	124.87	-1.49
	(34 to 102)	(67 to 188)		(4.82 to 14.24)	(3.63 to 10.24)	(-1.37 to -1.10)	(776 to 2,281)	(1,656 to 4,381)		(93.76 to 271.42)	(69.58 to 188.68)	(-1.59 to -1.39)
Panama	48	334	595.83	3.39	7.41	2.83	1456	7894	442.17	95.64	177.77	2.25
	(28 to 70)	(185 to 527)		(1.96 to 4.97)	(4.09 to 11.74)	(2.35 to 3.32)	(830 to 2,082)	(4,447 to 12,244)		(54.78 to 137.37)	(100.32 to 275.47)	(1.87 to 2.63)
Papua New Guinea	17	50	194.12	1.14	1.21	0.13	655	1976	201.68	35.73	36.78	0.04
	(8 to 28)	(27 to 83)		(0.55 to 1.86)	(0.66 to 2.00)	(0.08 to 0.19)	(335 to 1,038)	(1,150 to 3,059)		(18.64 to 55.37)	(21.44 to 56.75)	(0.00 to 0.08)
Paraguay	98	371	278.57	4.78	6.74	1.3	2591	9183	254.42	114.64	155.49	1.02
	(59 to 138)	(213 to 562)		(2.88 to 6.71)	(3.86 to 10.31)	(1.15 to 1.44)	(1,581 to 3,620)	(5,403 to 13,718)		(69.25 to 160.11)	(91.30 to 234.33)	(0.86 to 1.17)
Peru	773	2634	240.75	7.05	7.87	0.13	17712	53844	204	147.79	159.12	0.03
	(469 to 1,089)	(1,430 to 3,936)		(4.26 to 9.97)	(4.26 to 11.79)	(-0.07 to 0.34)	(10,844 to 24,856)	(29,554 to 80,816)		(90.96 to 208.79)	(87.49 to 239.05)	(-0.18 to 0.23)
Philippines	1704	6510	282.04	7.51	8.82	0.91	48734	178508	266.29	163.59	209.55	1.11
	(950 to 2,576)	(3,421 to 9,973)		(4.14 to 11.17)	(4.57 to 13.55)	(0.79 to 1.02)	(27,585 to 71,972)	(92,122 to 273,358)		(92.36 to 243.93)	(108.16 to 319.57)	(1.00 to 1.23)
Poland	1210	1088	-10.08	2.9	1.42	-2.25	33021	28566	-13.49	77.28	40.89	-1.91
	(660 to 1,812)	(575 to 1,693)		(1.58 to 4.36)	(0.75 to 2.21)	(-2.89 to -1.61)	(18,237 to 49,679)	(14,700 to 44,011)		(42.21 to 116.15)	(21.06 to 62.29)	(-2.32 to -1.49)
Portugal	274	754	175.18	2.25	2.27	0.16	6520	11920	82.82	50.45	44.04	-0.14
	(157 to 404)	(412 to 1,143)		(1.27 to 3.27)	(1.24 to 3.47)	(-0.31 to 0.62)	(3,663 to 9,552)	(6,577 to 17,651)		(28.49 to 73.99)	(23.93 to 65.84)	(-0.53 to 0.26)
Puerto Rico	274	590	115.33	8.09	7.08	0.16	6304	10837	71.91	178.37	161.26	0.18
	(167 to 381)	(339 to 867)		(4.97 to 11.22)	(4.15 to 10.24)	(-0.27 to 0.59)	(3,868 to 8,732)	(6,423 to 15,565)		(109.02 to 246.47)	(96.21 to 230.13)	(-0.17 to 0.53)
Qatar	2	17	750	3.32	3.55	-0.47	80	623	678.75	64.44	66.01	-0.45
	(1 to 4)	(8 to 29)		(1.52 to 6.03)	(1.68 to 5.83)	(-0.97 to 0.02)	(39 to 134)	(291 to 1,053)		(29.75 to 113.13)	(30.68 to 108.47)	(-0.85 to -0.05)
Republic of Korea	842	2177	158.55	4.27	2.4	-1.92	19740	37609	90.52	77.61	40.63	-2.07
	(459 to 1,303)	(1,189 to 3,267)		(2.36 to 6.61)	(1.31 to 3.61)	(-2.14 to -1.71)	(10,771 to 30,774)	(20,475 to 56,656)		(42.60 to 120.54)	(22.17 to 61.13)	(-2.21 to -1.92)
Republic of Moldova	11	38	245.45	0.29	0.64	1.96	1248	2518	101.76	29.64	43.76	0.96
	(6 to 18)	(20 to 58)		(0.15 to 0.44)	(0.34 to 0.98)	(1.55 to 2.38)	(688 to 1,886)	(1,367 to 3,720)		(16.33 to 45.13)	(23.78 to 64.73)	(0.79 to 1.13)
Romania	677	848	25.26	2.71	2.14	-0.48	21528	23809	10.6	81.01	66.79	-0.23
	(345 to 1,041)	(419 to 1,384)		(1.37 to 4.18)	(1.06 to 3.50)	(-1.02 to 0.06)	(11,260 to 31,694)	(12,424 to 37,474)		(42.42 to 119.39)	(34.86 to 103.85)	(-0.61 to 0.15)
Russian Federation	1768	3089	74.72	1	1.29	0.26	86132	97037	12.66	49.27	41.96	-1.14
	(995 to 2,627)	(1,693 to 4,655)		(0.57 to 1.49)	(0.70 to 1.95)	(-0.25 to 0.78)	(49,232 to 125,136)	(53,919 to 143,523)		(27.86 to 71.97)	(23.35 to 61.82)	(-1.40 to -0.88)
Rwanda	176	289	64.2	7.77	6.18	-1.6	4843	7260	49.91	170.75	121.38	-2.06
	(90 to 292)	(143 to 494)		(3.89 to 12.75)	(2.94 to 10.60)	(-1.94 to -1.26)	(2,418 to 7,983)	(3,559 to 12,504)		(86.71 to 280.09)	(59.53 to 205.76)	(-2.42 to -1.69)
Saint Kitts and Nevis	4	9	125	12.31	15.3	1.63	104	228	119.23	295.9	331.11	1.13
	(3 to 6)	(6 to 13)		(7.81 to 16.56)	(9.36 to 21.83)	(1.31 to 1.95)	(66 to 138)	(142 to 326)		(190.18 to 390.45)	(207.58 to 466.65)	(0.80 to 1.46)
Saint Lucia	7	23	228.57	9.05	9.93	0.65	176	541	207.39	204.41	230.43	0.88
	(4 to 10)	(14 to 33)		(5.47 to 12.53)	(6.01 to 14.20)	(0.36 to 0.93)	(110 to 241)	(335 to 758)		(126.96 to 279.76)	(142.82 to 321.56)	(0.63 to 1.13)
Saint Vincent and the Grenadines	5	12	140	6.97	9.2	1.42	119	294	147.06	167.58	214.86	1.24
	(3 to 6)	(7 to 17)		(4.27 to 9.47)	(5.57 to 12.90)	(1.07 to 1.76)	(76 to 160)	(184 to 412)		(107.01 to 225.16)	(133.96 to 300.13)	(0.94 to 1.55)
Samoa	3	7	133.33	3.49	5.48	1.47	73	185	153.42	86.51	128.75	1.31
	(1 to 4)	(3 to 11)		(1.71 to 5.68)	(2.76 to 8.62)	(1.40 to 1.53)	(38 to 119)	(93 to 301)		(44.87 to 139.12)	(67.12 to 207.22)	(1.25 to 1.37)
San Marino	0	1	Inf	1.21	0.8	-0.06	12	23	91.67	34	28.4	-0.01
	(0 to 1)	(0 to 2)		(0.68 to 1.81)	(0.38 to 1.29)	(-0.50 to 0.39)	(7 to 18)	(13 to 35)		(19.76 to 50.44)	(15.88 to 43.76)	(-0.21 to 0.19)
Sao Tome and Principe	7	13	85.71	11.67	14.34	0.72	151	325	115.23	239.75	286.11	0.5
	(4 to 10)	(7 to 21)		(6.39 to 17.45)	(7.17 to 23.15)	(0.68 to 0.77)	(82 to 225)	(170 to 523)		(129.76 to 355.77)	(148.15 to 462.27)	(0.41 to 0.58)
Saudi Arabia	313	1947	522.04	6.38	12.91	2.13	8640	63081	630.1	139.79	275.97	2.07
	(167 to 485)	(1,110 to 3,034)		(3.42 to 10.23)	(7.56 to 19.76)	(1.85 to 2.40)	(4,729 to 12,918)	(35,748 to 98,666)		(75.37 to 212.56)	(159.28 to 426.24)	(1.77 to 2.36)
Senegal	280	682	143.57	10.35	10.7	0.02	7278	16875	131.86	223.05	216.71	-0.14
	(156 to 417)	(365 to 1,088)		(5.59 to 15.28)	(5.70 to 16.88)	(-0.09 to 0.13)	(4,048 to 10,773)	(9,334 to 27,667)		(124.52 to 330.80)	(118.33 to 351.27)	(-0.26 to -0.02)
Serbia	418	709	69.62	4.73	4.06	-0.61	10434	13958	33.77	102.08	84.13	-0.83
	(219 to 664)	(369 to 1,160)		(2.45 to 7.55)	(2.12 to 6.61)	(-0.76 to -0.46)	(5,728 to 16,166)	(7,272 to 22,165)		(54.11 to 158.31)	(43.87 to 133.67)	(-0.95 to -0.71)
Seychelles	4	12	200	7.9	11.39	1.29	111	285	156.76	196.57	247.09	0.83
	(3 to 6)	(6 to 18)		(4.52 to 11.48)	(6.18 to 17.49)	(1.06 to 1.53)	(65 to 162)	(157 to 441)		(114.43 to 285.45)	(134.24 to 375.95)	(0.64 to 1.02)
Sierra Leone	137	233	70.07	7.78	7.41	-0.19	3400	6438	89.35	167.06	162.09	-0.09
	(75 to 205)	(123 to 362)		(4.28 to 11.69)	(3.88 to 11.40)	(-0.25 to -0.13)	(1,827 to 5,181)	(3,380 to 10,077)		(91.61 to 251.86)	(86.63 to 252.07)	(-0.15 to -0.03)
Singapore	52	142	173.08	2.87	1.73	-0.69	1384	3162	128.47	66.1	37.4	-1.13
	(27 to 80)	(75 to 227)		(1.54 to 4.39)	(0.91 to 2.76)	(-1.29 to -0.08)	(755 to 2,116)	(1,705 to 4,922)		(35.59 to 101.38)	(20.18 to 58.43)	(-1.60 to -0.66)
Slovakia	187	243	29.95	3.17	2.54	-0.62	5335	6248	17.11	90.37	67.36	-0.93
	(102 to 288)	(133 to 385)		(1.74 to 4.87)	(1.39 to 4.02)	(-0.70 to -0.54)	(2,913 to 8,130)	(3,430 to 9,677)		(48.79 to 137.68)	(37.12 to 103.14)	(-0.99 to -0.86)
Slovenia	42	92	119.05	1.72	1.7	0.75	1334	2117	58.7	55.13	46.38	-0.4
	(20 to 66)	(46 to 149)		(0.83 to 2.72)	(0.85 to 2.78)	(0.45 to 1.05)	(675 to 2,044)	(1,098 to 3,262)		(27.85 to 84.19)	(24.35 to 71.97)	(-0.53 to -0.26)
Solomon Islands	3	7	133.33	2.85	2.38	-0.8	105	246	134.29	75.95	65.68	-0.65
	(1 to 6)	(4 to 11)		(1.03 to 5.06)	(1.26 to 3.79)	(-1.01 to -0.58)	(40 to 190)	(138 to 397)		(32.11 to 133.25)	(37.60 to 102.68)	(-0.83 to -0.48)
Somalia	181	521	187.85	10.07	11.21	0.52	5419	15650	188.8	222.99	248.27	0.46
	(97 to 308)	(261 to 897)		(5.32 to 16.61)	(5.79 to 19.00)	(0.41 to 0.62)	(2,832 to 9,167)	(7,774 to 27,344)		(119.02 to 374.02)	(127.87 to 426.47)	(0.36 to 0.56)
South Africa	768	3226	320.05	4.04	8.11	1.9	24850	88683	256.87	109.24	187.67	1.46
	(409 to 1,146)	(1,814 to 4,622)		(2.16 to 6.07)	(4.50 to 11.77)	(1.42 to 2.38)	(13,389 to 38,395)	(49,707 to 127,810)		(59.30 to 165.54)	(105.40 to 270.94)	(1.06 to 1.86)
South Sudan	184	362	96.74	8.46	12.18	1.08	4538	9578	111.06	179.82	254.72	1.01
	(96 to 299)	(184 to 609)		(4.51 to 13.80)	(6.17 to 20.18)	(0.91 to 1.25)	(2,348 to 7,262)	(4,809 to 15,915)		(94.64 to 288.57)	(131.70 to 427.17)	(0.80 to 1.22)
Spain	1074	2271	111.45	2.08	1.57	-0.57	22926	36982	61.31	43.82	32.85	-0.55
	(628 to 1,581)	(1,240 to 3,429)		(1.20 to 3.07)	(0.88 to 2.37)	(-0.70 to -0.45)	(12,624 to 34,624)	(21,094 to 54,824)		(24.25 to 66.41)	(18.51 to 48.31)	(-0.69 to -0.41)
Sri Lanka	713	1398	96.07	8.13	5.65	-1.12	18832	34539	83.41	176.86	130.73	-0.98
	(390 to 1,054)	(723 to 2,360)		(4.44 to 11.96)	(2.92 to 9.55)	(-1.28 to -0.97)	(10,480 to 27,544)	(17,900 to 56,881)		(98.34 to 256.83)	(67.47 to 216.57)	(-1.15 to -0.82)
Sudan	365	1002	174.52	4.52	6.01	0.99	10126	27174	168.36	106.19	131.34	0.72
	(186 to 668)	(531 to 1,609)		(2.27 to 8.59)	(3.28 to 9.70)	(0.86 to 1.13)	(5,409 to 16,991)	(14,763 to 43,094)		(56.67 to 184.10)	(70.34 to 210.22)	(0.60 to 0.84)
Suriname	16	56	250	6.65	9.12	1.39	468	1480	216.24	173.41	232.15	1.22
	(10 to 23)	(32 to 84)		(4.06 to 9.50)	(5.18 to 13.88)	(1.19 to 1.60)	(291 to 648)	(857 to 2,198)		(107.31 to 242.48)	(134.97 to 343.97)	(1.03 to 1.40)
Sweden	160	595	271.88	0.93	2.04	2.93	4796	10071	109.99	31.14	41.17	1.27
	(95 to 235)	(325 to 895)		(0.55 to 1.37)	(1.12 to 3.05)	(2.76 to 3.10)	(2,763 to 6,995)	(5,636 to 14,947)		(17.94 to 45.32)	(23.24 to 61.22)	(1.14 to 1.40)
Switzerland	169	459	171.6	1.48	1.77	1.57	4006	7517	87.64	37.81	36.17	0.33
	(99 to 245)	(252 to 716)		(0.86 to 2.13)	(0.99 to 2.69)	(1.22 to 1.93)	(2,342 to 5,741)	(4,327 to 11,162)		(22.06 to 54.33)	(20.76 to 53.63)	(0.15 to 0.51)
Syrian Arab Republic	226	745	229.65	5.18	7.36	0.65	5719	17886	212.75	108.28	145.45	0.45
	(132 to 354)	(389 to 1,222)		(3.01 to 8.07)	(3.75 to 12.09)	(0.40 to 0.91)	(3,313 to 8,967)	(9,628 to 29,640)		(64.24 to 170.34)	(78.54 to 239.01)	(0.18 to 0.73)
Taiwan	572	1498	161.89	5.1	3.31	-1.07	13740	28371	106.48	98.99	65.57	-0.79
(Province of China)	(326 to 831)	(758 to 2,323)		(2.89 to 7.41)	(1.68 to 5.09)	(-1.42 to -0.72)	(7,796 to 20,423)	(14,133 to 43,349)		(55.79 to 147.25)	(32.93 to 99.88)	(-1.06 to -0.51)
Tajikistan	6	16	166.67	0.23	0.29	0.08	920	1973	114.46	32.35	32	-0.43
	(2 to 12)	(6 to 30)		(0.08 to 0.42)	(0.11 to 0.56)	(-0.46 to 0.63)	(455 to 1,505)	(1,004 to 3,152)		(16.06 to 52.78)	(16.15 to 50.74)	(-0.64 to -0.22)
Thailand	1725	6748	291.19	5.81	6.2	-0.27	46888	148307	216.3	132.55	138.04	-0.39
	(968 to 2,695)	(3,331 to 10,758)		(3.25 to 9.06)	(3.06 to 9.89)	(-0.53 to -0.01)	(26,552 to 72,011)	(75,034 to 237,266)		(74.98 to 204.95)	(69.67 to 219.51)	(-0.65 to -0.14)
Tunisia	134	406	202.99	3.33	3.5	-0.04	3500	8714	148.97	72.54	68.72	-0.41
	(68 to 225)	(215 to 665)		(1.70 to 5.53)	(1.84 to 5.71)	(-0.20 to 0.13)	(1,864 to 5,657)	(4,628 to 14,031)		(38.62 to 116.68)	(36.71 to 110.03)	(-0.55 to -0.26)
Turkey	734	1506	105.18	2.58	1.79	-0.89	18259	33137	81.48	54.32	36.43	-1.06
	(401 to 1,191)	(748 to 2,643)		(1.39 to 4.19)	(0.91 to 3.16)	(-1.30 to -0.48)	(9,878 to 29,323)	(16,575 to 55,354)		(29.56 to 86.78)	(18.33 to 60.66)	(-1.33 to -0.78)
Turkmenistan	31	98	216.13	1.53	2.49	0.85	1727	4181	142.1	80.86	94.82	0.07
	(16 to 49)	(48 to 175)		(0.79 to 2.42)	(1.22 to 4.42)	(0.19 to 1.51)	(928 to 2,625)	(2,206 to 7,094)		(43.50 to 120.92)	(49.48 to 161.69)	(-0.34 to 0.48)
Tuvalu	0	0	NA	3.24	4.86	1.41	6	12	100	84.66	117.21	1.12
	(0 to 0)	(0 to 1)		(1.62 to 5.99)	(2.36 to 8.20)	(1.36 to 1.45)	(3 to 10)	(6 to 20)		(44.93 to 144.79)	(62.70 to 196.10)	(1.09 to 1.15)
Uganda	308	834	170.78	5.97	7.24	0.33	7901	21555	172.81	126.9	148.33	0.14
	(149 to 526)	(414 to 1,442)		(2.89 to 10.14)	(3.58 to 12.62)	(0.14 to 0.53)	(3,793 to 13,331)	(10,463 to 36,684)		(61.59 to 214.60)	(72.61 to 253.13)	(-0.09 to 0.37)
Ukraine	12	226	1783.33	0.02	0.32	12.63	10550	17810	68.82	16.1	25.34	1.78
	(6 to 19)	(116 to 378)		(0.01 to 0.03)	(0.16 to 0.54)	(10.73 to 14.57)	(5,578 to 16,627)	(9,633 to 28,250)		(8.43 to 25.44)	(13.82 to 39.92)	(1.53 to 2.02)
United Arab Emirates	7	101	1342.86	1.98	5.67	6.3	347	4280	1133.43	49.33	113.04	4.9
	(4 to 13)	(51 to 157)		(0.96 to 3.53)	(2.74 to 8.96)	(5.37 to 7.23)	(160 to 600)	(2,322 to 6,558)		(24.14 to 84.70)	(60.00 to 173.75)	(4.19 to 5.61)
United Kingdom	1027	1924	87.34	1.08	1.2	1.13	36784	51975	41.3	42.03	40.14	0.09
	(578 to 1,494)	(1,060 to 2,894)		(0.61 to 1.57)	(0.66 to 1.80)	(0.76 to 1.50)	(21,258 to 52,916)	(29,233 to 75,136)		(24.16 to 60.72)	(22.96 to 58.70)	(-0.05 to 0.24)
United Republic of Tanzania	744	2027	172.45	8.35	9.5	0.38	19771	52918	167.65	183.69	203.95	0.34
	(382 to 1,177)	(1,044 to 3,161)		(4.37 to 13.33)	(4.91 to 15.09)	(0.34 to 0.42)	(10,129 to 31,161)	(27,754 to 81,942)		(95.23 to 288.07)	(106.69 to 313.97)	(0.31 to 0.37)
United States of America	7630	36293	375.66	2.29	5.85	3.45	191897	752913	292.35	60.66	135.45	2.97
	(4,826 to 10,509)	(21,782 to 49,789)		(1.45 to 3.15)	(3.54 to 7.98)	(3.24 to 3.65)	(117,012 to 270,993)	(453,714 to 1036,821)		(36.88 to 85.92)	(83.00 to 187.12)	(2.77 to 3.16)
United States Virgin Islands	4	7	75	4.71	4.41	0.15	107	170	58.88	120.26	116.84	0.3
	(2 to 5)	(4 to 11)		(2.89 to 6.67)	(2.46 to 6.71)	(-0.08 to 0.38)	(68 to 145)	(97 to 255)		(74.55 to 163.77)	(66.71 to 170.07)	(0.12 to 0.47)
Uruguay	137	259	89.05	3.54	3.88	0.59	2815	4371	55.28	72.77	75.34	0.33
	(80 to 195)	(145 to 383)		(2.05 to 5.02)	(2.19 to 5.74)	(0.35 to 0.82)	(1,638 to 4,074)	(2,454 to 6,421)		(42.30 to 105.28)	(41.71 to 110.89)	(0.15 to 0.51)
Uzbekistan	88	422	379.55	0.8	1.75	1.28	6204	20001	222.39	51.57	70.17	0.35
	(35 to 181)	(206 to 717)		(0.32 to 1.71)	(0.83 to 3.03)	(0.45 to 2.13)	(3,370 to 9,675)	(10,329 to 32,384)		(27.76 to 81.58)	(36.23 to 115.21)	(-0.11 to 0.82)
Vanuatu	2	6	200	3.55	4.52	0.7	55	201	265.45	90.09	114.23	0.7
	(1 to 3)	(3 to 12)		(1.57 to 6.96)	(2.21 to 8.19)	(0.63 to 0.78)	(26 to 100)	(102 to 358)		(42.39 to 165.74)	(59.05 to 206.03)	(0.64 to 0.76)
Venezuela	356	2687	654.78	3.97	9.29	2.36	11610	67308	479.74	113.35	223.12	1.71
(Bolivarian Republic of)	(197 to 516)	(1,398 to 4,342)		(2.26 to 5.80)	(4.85 to 15.06)	(1.92 to 2.81)	(6,407 to 17,110)	(36,018 to 108,246)		(63.12 to 165.96)	(119.26 to 357.41)	(1.31 to 2.10)
Viet Nam	2359	5471	131.92	6.47	6.48	0.12	57448	124458	116.64	143.13	130.32	-0.13
	(1,260 to 3,686)	(2,813 to 8,730)		(3.42 to 10.01)	(3.36 to 10.31)	(0.01 to 0.23)	(30,574 to 88,723)	(63,793 to 199,337)		(76.38 to 219.73)	(67.50 to 207.13)	(-0.28 to 0.02)
Yemen	169	506	199.41	4.23	4.49	0.08	4865	13922	186.17	99.22	98.61	-0.15
	(81 to 320)	(247 to 858)		(2.04 to 8.47)	(2.23 to 7.49)	(-0.06 to 0.22)	(2,393 to 8,265)	(7,200 to 23,462)		(47.72 to 179.89)	(50.45 to 161.54)	(-0.28 to -0.02)
Zambia	221	655	196.38	9.87	11.67	0.28	5733	18518	223.01	207.79	253.7	0.38
	(119 to 338)	(340 to 1,099)		(5.36 to 15.45)	(6.33 to 19.31)	(0.13 to 0.43)	(3,038 to 8,695)	(9,363 to 31,614)		(113.26 to 315.29)	(133.89 to 422.43)	(0.25 to 0.52)
Zimbabwe	221	615	178.28	7.1	11.24	1.91	6181	18690	202.38	157.19	259.38	1.97
	(120 to 338)	(318 to 985)		(3.76 to 10.64)	(5.96 to 17.55)	(1.40 to 2.42)	(3,381 to 9,423)	(10,057 to 29,238)		(85.15 to 236.93)	(134.95 to 413.54)	(1.43 to 2.50)
Tunisia	134	406	202.99	3.33	3.5	-0.04	3500	8714	148.97	72.54	68.72	-0.41
	(68 to 225)	(215 to 665)		(1.70 to 5.53)	(1.84 to 5.71)	(-0.20 to 0.13)	(1,864 to 5,657)	(4,628 to 14,031)		(38.62 to 116.68)	(36.71 to 110.03)	(-0.55 to -0.26)
Turkey	734	1506	105.18	2.58	1.79	-0.89	18259	33137	81.48	54.32	36.43	-1.06
	(401 to 1,191)	(748 to 2,643)		(1.39 to 4.19)	(0.91 to 3.16)	(-1.30 to -0.48)	(9,878 to 29,323)	(16,575 to 55,354)		(29.56 to 86.78)	(18.33 to 60.66)	(-1.33 to -0.78)
Turkmenistan	31	98	216.13	1.53	2.49	0.85	1727	4181	142.1	80.86	94.82	0.07
	(16 to 49)	(48 to 175)		(0.79 to 2.42)	(1.22 to 4.42)	(0.19 to 1.51)	(928 to 2,625)	(2,206 to 7,094)		(43.50 to 120.92)	(49.48 to 161.69)	(-0.34 to 0.48)
Tuvalu	0	0	NA	3.24	4.86	1.41	6	12	100	84.66	117.21	1.12
	(0 to 0)	(0 to 1)		(1.62 to 5.99)	(2.36 to 8.20)	(1.36 to 1.45)	(3 to 10)	(6 to 20)		(44.93 to 144.79)	(62.70 to 196.10)	(1.09 to 1.15)
Uganda	308	834	170.78	5.97	7.24	0.33	7901	21555	172.81	126.9	148.33	0.14
	(149 to 526)	(414 to 1,442)		(2.89 to 10.14)	(3.58 to 12.62)	(0.14 to 0.53)	(3,793 to 13,331)	(10,463 to 36,684)		(61.59 to 214.60)	(72.61 to 253.13)	(-0.09 to 0.37)

## Sheet: Table S2
Supplementary Table 2. Global Indicators of CKD deaths and DALYs due to dietary risks across different age groups in 1990 and 2021
	Deaths						DALYs
	(95% UI)						(95% UI)
	Number	Number	Percentage change （%）	ASR/100,000	ASR/100,000	EAPC	Number	Number	Percentage change （%）	ASR/100,000	ASR/100,000	EAPC
	-1990	-2021		-1990	-2021	(1990 – 2021)	-1990	-2021		-1990	-2021	(1990 – 2021)
15-19	1111	1946	75.16	0.25	0.33	0.82	92989	158453	70.4	21.01	26.93	0.76
	(539 to 1,841)	(1,007 to 3,082)		(0.12 to 0.42)	(0.17 to 0.52)	(0.72 to 0.92)	(47,776 to 148,460)	(83,174 to 248,007)		(10.79 to 33.54)	(14.14 to 42.15)	(0.67 to 0.85)
20-24	1333	2502	87.7	0.35	0.41	0.58	104630	193312	84.76	27.15	31.98	0.58
	(655 to 2,117)	(1,310 to 3,926)		(0.17 to 0.55)	(0.22 to 0.65)	(0.53 to 0.64)	(55,817 to 162,317)	(105,428 to 294,268)		(14.48 to 42.11)	(17.44 to 48.68)	(0.51 to 0.64)
25-29	1950	3638	86.56	0.55	0.65	0.54	135985	252328	85.56	38.61	44.99	0.55
	(959 to 3,055)	(1,918 to 5,783)		(0.27 to 0.87)	(0.34 to 1.03)	(0.47 to 0.61)	(70,723 to 210,593)	(134,437 to 394,422)		(20.08 to 59.79)	(23.97 to 70.32)	(0.49 to 0.60)
30-34	2723	5601	105.69	0.95	1.12	0.42	167566	339891	102.84	58.49	67.94	0.42
	(1,411 to 4,458)	(2,925 to 9,088)		(0.49 to 1.56)	(0.58 to 1.82)	(0.30 to 0.55)	(91,064 to 275,765)	(188,034 to 559,489)		(31.79 to 96.26)	(37.59 to 111.84)	(0.32 to 0.52)
35-39	3641	8232	126.09	1.57	1.74	0.34	198770	444159	123.45	85.6	93.8	0.32
	(1,937 to 5,719)	(4,457 to 12,915)		(0.83 to 2.46)	(0.94 to 2.73)	(0.28 to 0.40)	(107,278 to 307,801)	(244,296 to 700,169)		(46.20 to 132.56)	(51.59 to 147.87)	(0.27 to 0.37)
40-44	5919	13473	127.62	2.78	3.03	0.24	280557	629909	124.52	131.98	141.58	0.23
	(3,136 to 9,141)	(7,487 to 20,788)		(1.48 to 4.30)	(1.68 to 4.67)	(0.21 to 0.28)	(153,995 to 429,567)	(349,706 to 972,589)		(72.44 to 202.08)	(78.60 to 218.60)	(0.20 to 0.27)
45-49	8794	20947	138.2	4.75	5.29	0.36	361813	842744	132.92	195.36	212.96	0.32
	(4,868 to 13,373)	(11,551 to 31,528)		(2.63 to 7.22)	(2.92 to 7.97)	(0.28 to 0.45)	(207,564 to 540,237)	(474,013 to 1245,619)		(112.08 to 291.70)	(119.78 to 314.77)	(0.26 to 0.39)
50-54	11612	26817	130.94	7.23	8.38	0.37	414140	922341	122.71	257.86	288.19	0.3
	(6,638 to 17,158)	(15,369 to 40,458)		(4.13 to 10.68)	(4.80 to 12.64)	(0.30 to 0.44)	(237,134 to 602,028)	(526,923 to 1371,514)		(147.65 to 374.84)	(164.64 to 428.53)	(0.23 to 0.36)
55-59	13870	34888	151.54	11.22	12.65	0.4	416933	1009235	142.06	337.3	365.87	0.3
	(8,070 to 20,305)	(19,992 to 52,897)		(6.53 to 16.43)	(7.25 to 19.18)	(0.31 to 0.49)	(243,372 to 618,475)	(580,773 to 1515,199)		(196.89 to 500.35)	(210.55 to 549.30)	(0.22 to 0.38)
60-64	15055	39477	162.22	17.78	19.18	0.34	370291	941334	154.21	437.38	457.32	0.24
	(8,472 to 22,349)	(21,719 to 59,920)		(10.01 to 26.40)	(10.55 to 29.11)	(0.28 to 0.40)	(202,688 to 557,274)	(514,388 to 1452,357)		(239.41 to 658.24)	(249.90 to 705.58)	(0.18 to 0.30)
65-69	16241	39766	144.85	26.38	30.15	0.37	326830	763899	133.73	530.95	579.22	0.24
	(8,851 to 23,585)	(21,537 to 59,546)		(14.38 to 38.31)	(16.33 to 45.15)	(0.34 to 0.40)	(182,530 to 474,772)	(415,055 to 1144,855)		(296.53 to 771.29)	(314.71 to 868.07)	(0.22 to 0.27)
70-74	14164	40631	186.86	40.04	46.39	0.56	227976	615147	169.83	644.44	702.36	0.36
	(7,923 to 20,182)	(22,241 to 59,196)		(22.40 to 57.05)	(25.39 to 67.59)	(0.48 to 0.64)	(128,052 to 325,138)	(334,090 to 895,327)		(361.98 to 919.09)	(381.46 to 1,022.26)	(0.29 to 0.42)
75-79	10355	38973	276.37	68.53	85.24	0.95	131825	458373	247.71	872.37	1002.53	0.65
	(5,868 to 15,303)	(21,554 to 58,013)		(38.83 to 101.27)	(47.14 to 126.88)	(0.82 to 1.09)	(73,672 to 194,968)	(250,470 to 689,619)		(487.53 to 1,290.23)	(547.81 to 1,508.29)	(0.54 to 0.76)
80-84	4670	26922	476.49	108.98	150.49	1.36	53198	276059	418.93	1241.45	1543.14	0.95
	(2,713 to 6,853)	(15,055 to 41,093)		(63.31 to 159.93)	(84.16 to 229.70)	(1.20 to 1.51)	(29,581 to 79,775)	(152,459 to 422,923)		(690.31 to 1,861.63)	(852.23 to 2,364.10)	(0.83 to 1.07)
85-89	1511	13195	773.26	148.41	242.1	1.86	16228	124097	664.71	1593.97	2276.89	1.38
	(838 to 2,155)	(7,015 to 19,704)		(82.35 to 211.69)	(128.70 to 361.52)	(1.71 to 2.01)	(8,969 to 23,850)	(67,158 to 186,394)		(880.93 to 2,342.65)	(1,232.18 to 3,419.89)	(1.27 to 1.48)
90-95	112949	317010	180.67	2.12	4.02	2.19	3299731	7971281	141.57	61.87	101.01	1.66
	(66,852 to 159,069)	(185,366 to 454,851)		(1.25 to 2.98)	(2.35 to 5.76)	(2.15 to 2.23)	(1954,175 to 4734,786)	(4630,027 to 11451,432)		(36.64 to 88.77)	(58.67 to 145.11)	(1.63 to 1.70)
95+	1111	1946	75.16	0.25	0.33	0.82	92989	158453	70.4	21.01	26.93	0.76
	(539 to 1,841)	(1,007 to 3,082)		(0.12 to 0.42)	(0.17 to 0.52)	(0.72 to 0.92)	(47,776 to 148,460)	(83,174 to 248,007)		(10.79 to 33.54)	(14.14 to 42.15)	(0.67 to 0.85)
